# Supplementary material for: Genomic Diversity of Avocado in the Morogoro Region and Southern Highlands of Tanzania
Source: Int J Mol Sci. 2026 Mar 28;27(7):3083. doi: 10.3390/ijms27073083 (PMC13073940; doi:10.3390/ijms27073083)
Supplement: Supplementary file 1 [file ijms-27-03083-s001.zip]

Archive with 16 entries (16 files):
- FigS1.pdf
- FigS2.pdf
- FigS3_10k.pdf
- FigS4.pdf
- FigS5.pdf
- FigS6.pdf
- FigS7.pdf
- Supplementary Materials.pdf
- TableS1_Samples.xlsx
- TableS2_Seq.xlsx
- TableS3_Quality.xlsx
- TableS4_Mapping.xls
- TableS5_Depth.xls
- TableS6_Calling.xls
- TableS7_PCA.xlsx
- TableS8_Q.xlsx
