# Supplementary material for: Genomic Diversity of Avocado in the Morogoro Region and Southern Highlands of Tanzania
Source: Int J Mol Sci. 2026 Mar 28;27(7):3083. doi: 10.3390/ijms27073083 (PMC13073940; doi:10.3390/ijms27073083)
Supplement: Supplementary file 1 [file ijms-27-03083-s001.zip › TableS1_Samples.xlsx]

## Sheet: Sheet1
Sample	Region	District	Ward	Village/street	Lat (S)	Lat (degree)	Lat (min)	Long (E)	Long (degree)	Long (min)	Elevation (m a.s.l)
TAMO_1	Morogoro	Mvomero	Muhonda	Muhonda	S	6	7.2357	E	37	32.5118	516
TAMO_2	Morogoro	Mvomero	Muhonda	Muhonda	S	6	7.179	E	37	32.4452	504
TAMO_3	Morogoro	Mvomero	Muhonda	Muhonda	S	6	7.1733	E	37	29.8903	504
TAMO_4	Morogoro	Mvomero	Muhonda	Muhonda	S	6	7.1733	E	37	29.8903	504
TAMO_5	Morogoro	Mvomero	Mzumbe	Mwibura	S	6	7.0638	E	37	29.7938	498
TAMO_6	Morogoro	Mvomero	Mzumbe	Mwibura	S	6	56.4707	E	37	33.1788	889
TAMO_7	Morogoro	Mvomero	Mzumbe	Mwibura	S	6	56.0128	E	37	32.917	891
TAMO_8	Morogoro	Mvomero	Mzumbe	Mwibura	S	6	56.0092	E	37	32.8881	884
TAMO_9	Morogoro	Mvomero	Mzumbe	Mwibura	S	6	56.0084	E	37	32.8864	886
TAMO_10	Morogoro	Mvomero	Mzumbe	Mwibura	S	6	56.0117	E	37	32.8373	884
TAMO_11	Morogoro	Mvomero	Mzumbe	Mwibura	S	6	56.0435	E	37	32.8525	898
TAMO_12	Morogoro	Mvomero	Mzumbe	Mwibura	S	6	56.0415	E	37	32.8539	919
TAMO_13	Morogoro	Mvomero	Mzumbe	Mwibura	S	6	56.0801	E	37	32.8619	925
TAMO_14	Morogoro	Mvomero	Mzumbe	Mwibura	S	6	56.0801	E	37	32.8619	925
TAMO_15	Morogoro	Mvomero	Mzumbe	Mwibura	S	6	56.0887	E	37	32.8629	935
TAMO_16	Morogoro	Mvomero	Mzumbe	Mwibura	S	6	56.0887	E	37	32.8629	935
TAMO_17	Morogoro	Mvomero	Mzumbe	Mwibura	S	6	56.0987	E	37	32.8622	936
TAMO_18	Morogoro	Mvomero	Mzumbe	Mwibura	S	6	56.0993	E	37	32.8498	935
TAMO_19	Morogoro	Mvomero	Mzumbe	Ming'ongoni	S	6	56.1047	E	37	31.7129	610
TAMO_20	Morogoro	Mvomero	Mzumbe	Ming'ongoni	S	6	55.6006	E	37	31.5307	596
TAMB_21	Mbeya	Rungwe	Masoko	Ntandabara	S	9	36.7797	E	33	31.1753	1138
TAMB_22	Mbeya	Rungwe	Masoko	Ntandabara	S	9	35.1961	E	33	42.2616	1137
TAMB_23	Mbeya	Rungwe	Masoko	Ntandabara	S	9	35.1948	E	33	42.277	1131
TAMB_24	Mbeya	Rungwe	Masoko	Ntandabara	S	9	35.1948	E	33	42.2719	1130
TAMB_25	Mbeya	Rungwe	Masoko	Ntandabara	S	9	35.1858	E	33	42.3375	1124
TAMB_26	Mbeya	Rungwe	Masoko	Ntandabara	S	9	35.1858	E	33	42.3388	1115
TAMB_27	Mbeya	Rungwe	Masoko	Ntandabara	S	9	35.1819	E	33	42.3671	1145
TAMB_28	Mbeya	Rungwe	Masoko	Ntandabara	S	9	35.1871	E	33	42.3298	1132
TAMB_29	Mbeya	Rungwe	Masoko	Ntandabara	S	9	35.1832	E	33	42.3581	1132
TAMB_30	Mbeya	Rungwe	Masoko	Ntandabara	S	9	35.1858	E	33	42.335	1120
TAMB_31	Mbeya	Rungwe	Masoko	Igembe	S	9	34.9025	E	33	44.3228	931
TAMB_32	Mbeya	Rungwe	Masoko	Igembe	S	9	34.8626	E	33	44.5957	961
TAMB_33	Mbeya	Rungwe	Masoko	Igembe	S	9	34.8626	E	33	44.5957	961
TAMB_34	Mbeya	Rungwe	Masoko	Igembe	S	9	34.9321	E	33	44.1129	938
TAMB_35	Mbeya	Rungwe	Masoko	Igembe	S	9	30.4698	E	33	38.2048	934
TAMB_36	Mbeya	Rungwe	Lwanga	Lukasi	S	9	31.7727	E	33	43.4151	1245
TAMB_37	Mbeya	Rungwe	Lwanga	Lukasi	S	9	31.7701	E	33	43.4061	1232
TAMB_38	Mbeya	Rungwe	Lwanga	Lukasi	S	9	31.7701	E	33	43.4061	1232
TAMB_39	Mbeya	Rungwe	Lwanga	Lukasi	S	9	31.7701	E	33	43.4061	1221
TAMB_40	Mbeya	Rungwe	Lwanga	Lukasi	S	9	31.801	E	33	43.5271	1200
TAMB_41	Mbeya	Rungwe	Lwanga	Lukasi	S	9	31.8216	E	33	43.6095	1202
TAMB_42	Mbeya	Rungwe	Lwanga	Lukasi	S	9	31.8174	E	33	43.5967	1203
TAMB_43	Mbeya	Rungwe	Lwanga	Lukasi	S	9	31.8174	E	33	43.5967	1203
TAMB_44	Mbeya	Rungwe	Lwanga	Lukasi	S	9	31.85	E	33	43.7228	1200
TAMB_45	Mbeya	Rungwe	Lwanga	Lukasi	S	9	31.8487	E	33	43.7203	1201
TAMB_46	Mbeya	Rungwe	Lwanga	Lukasi	S	9	31.8513	E	33	43.7293	1206
TAMB_47	Mbeya	Rungwe	Lwanga	Lukasi	S	9	31.8525	E	33	43.7331	1205
TAMB_48	Mbeya	Rungwe	Lwanga	Lukasi	S	9	31.8525	E	33	43.7331	1212
TAMB_49	Mbeya	Rungwe	Lwanga	Lukasi	S	9	31.8474	E	33	43.7138	1172
TAMB_50	Mbeya	Rungwe	Lwanga	Lukasi	S	9	31.8925	E	33	43.8966	1178
TARW_51	Ruvuma	Madaba	Wino	Lilondo	S	9	50.0927	E	35	17.867	1254
TARW_52	Ruvuma	Madaba	Wino	Lilondo	S	9	50.0927	E	35	17.867	1254
TARW_53	Ruvuma	Madaba	Wino	Lilondo	S	9	50.0767	E	35	17.8546	1243
TARW_54	Ruvuma	Madaba	Wino	Lilondo	S	9	50.0378	E	35	17.8697	1234
TARW_55	Ruvuma	Madaba	Wino	Lilondo	S	9	50.0378	E	35	17.8697	1234
TARW_56	Ruvuma	Madaba	Wino	Lilondo	S	9	50.0378	E	35	17.8697	1234
TARW_57	Ruvuma	Madaba	Wino	Lilondo	S	9	50.7033	E	35	17.1508	1239
TARW_58	Ruvuma	Madaba	Wino	Lilondo	S	9	50.7033	E	35	17.1508	1239
TARW_59	Ruvuma	Madaba	Wino	Lilondo	S	9	50.3819	E	35	17.0415	1232
TARW_60	Ruvuma	Madaba	Wino	Lilondo	S	9	50.4358	E	35	17.0876	1236
TARW_61	Ruvuma	Madaba	Wino	Lilondo	S	9	50.3764	E	35	17.0917	1240
TARW_62	Ruvuma	Madaba	Wino	Lilondo	S	9	50.5482	E	35	17.1194	1221
TARW_63	Ruvuma	Madaba	Wino	Lilondo	S	9	50.5482	E	35	17.1194	1221
TARW_64	Ruvuma	Madaba	Wino	Lilondo	S	9	50.5476	E	35	17.1167	1219
TARW_65	Ruvuma	Madaba	Wino	Wino	S	9	45.5827	E	35	15.0787	1440
TARW_66	Ruvuma	Madaba	Wino	Wino	S	9	45.2474	E	35	14.8031	1440
TARW_67	Ruvuma	Madaba	Wino	Wino	S	9	45.2549	E	35	14.8167	1443
TARW_68	Ruvuma	Madaba	Wino	Wino	S	9	45.2549	E	35	14.8167	1443
TARW_69	Ruvuma	Madaba	Wino	Wino	S	9	45.2672	E	35	14.6764	1450
TARW_70	Ruvuma	Madaba	Wino	Wino	S	9	45.2672	E	35	14.6764	1450
TAIR_71	Iringa	Iringa DC	Ifunda	Banda bichi	S	8	4.4548	E	35	24.3304	1678
TAIR_72	Iringa	Iringa DC	Ifunda	Banda bichi	S	8	4.4551	E	35	24.3258	1678
TAIR_73	Iringa	Iringa DC	Ifunda	Banda bichi	S	8	4.4551	E	35	24.3258	1678
TAIR_74	Iringa	Iringa DC	Ifunda	Banda bichi	S	8	4.4101	E	35	24.3884	1693
TAIR_75	Iringa	Iringa DC	Ifunda	Banda bichi	S	8	4.4059	E	35	24.391	1691
TAIR_76	Iringa	Iringa DC	Ifunda	Banda bichi	S	8	4.4879	E	35	24.311	1692
TAIR_77	Iringa	Iringa DC	Ifunda	Banda bichi	S	8	4.3667	E	35	24.3971	1700
TAIR_78	Iringa	Iringa DC	Ifunda	Ifunda	S	8	3.6074	E	35	26.0976	1713
TAIR_79	Iringa	Iringa DC	Ifunda	Ifunda	S	8	3.6063	E	35	26.0918	1715
TAIR_80	Iringa	Iringa DC	Ifunda	Ifunda	S	8	3.5767	E	35	26.1233	1713
TAIR_81	Iringa	Iringa DC	Ifunda	Ifunda	S	8	3.5767	E	35	26.1233	1712
TAIR_82	Iringa	Iringa DC	Ifunda	Ugwachanya	S	7	51.7861	E	35	36.8406	1537
TAIR_83	Iringa	Iringa DC	Ifunda	Ugwachanya	S	7	51.7492	E	35	36.9209	1537
TAIR_84	Iringa	Iringa DC	Ifunda	Ugwachanya	S	7	51.7095	E	35	36.7239	1541
TAIR_85	Iringa	Iringa DC	Ifunda	Ugwachanya	S	7	51.7019	E	35	36.7991	1545
TAIR_86	Iringa	Iringa DC	Ifunda	Ugwachanya	S	7	51.7572	E	35	36.8243	1549
TAIR_87	Iringa	Iringa DC	Ifunda	Ugwachanya	S	7	51.7741	E	35	36.817	1550
TAIR_88	Iringa	Iringa DC	Ifunda	Ugwachanya	S	7	51.9234	E	35	36.6209	1560
TAIR_89	Iringa	Iringa DC	Ifunda	Ugwachanya	S	7	51.9003	E	35	36.6404	1564
TAIR_90	Iringa	Iringa DC	Ifunda	Ugwachanya	S	7	51.9003	E	35	36.6404	1564
TAMO_91	Morogoro	Mvomero	Mgeta	Kibaoni	S	7	2.5262	E	37	33.2476	1001
TAMO_92	Morogoro	Mvomero	Mgeta	Kibaoni	S	7	2.5262	E	37	33.2476	1001
TAMO_93	Morogoro	Mvomero	Mgeta	Kibaoni	S	7	2.5206	E	37	32.6809	995
TAMO_94	Morogoro	Mvomero	Mgeta	Kibaoni	S	7	2.5206	E	37	32.6809	995
TAMO_95	Morogoro	Mvomero	Mgeta	Kibaoni	S	7	2.5769	E	37	32.6883	996
