# Supplementary material for: Genomic Diversity of Avocado in the Morogoro Region and Southern Highlands of Tanzania
Source: Int J Mol Sci. 2026 Mar 28;27(7):3083. doi: 10.3390/ijms27073083 (PMC13073940; doi:10.3390/ijms27073083)
Supplement: Supplementary file 1 [file ijms-27-03083-s001.zip › TableS2_Seq.xlsx]

## Sheet: table2
Sample	Reads_Num	Total_Bases(bp)	N(%)	GC(%)	Q20(%)	Q30(%)
TAIR_71	26880308	4058926508	0.04	40.31	97.72	93.91
TAIR_72	28190176	4256716576	0.04	39.45	97.78	93.98
TAIR_73	26095794	3940464894	0.04	39.87	97.62	93.61
TAIR_74	30970948	4676613148	0.04	40.35	97.55	93.52
TAIR_75	29958402	4523718702	0.03	39.66	97.9	94.37
TAIR_76	32421174	4895597274	0.04	39.83	97.65	93.7
TAIR_77	29437228	4445021428	0.04	39.7	97.79	94.04
TAIR_78	32441716	4898699116	0.04	40.3	97.62	93.73
TAIR_79	27812724	4199721324	0.04	40.08	97.73	93.9
TAIR_80	26853054	4054811154	0.04	40.06	97.67	93.77
TAIR_81	29793482	4498815782	0.02	40.14	97.66	93.85
TAIR_82	27215106	4109481006	0.04	40.09	97.6	93.68
TAIR_83	28055514	4236382614	0.04	40.05	97.67	93.82
TAIR_84	26978126	4073697026	0.04	40.29	97.6	93.63
TAIR_85	29031438	4383747138	0.04	39.9	97.65	93.78
TAIR_86	29246632	4416241432	0.03	40.08	97.76	94.07
TAIR_87	28675646	4330022546	0.04	40.14	97.61	93.69
TAIR_88	29600412	4469662212	0.04	39.96	97.5	93.35
TAIR_89	26861898	4056146598	0.04	39.89	97.66	93.81
TAIR_90	25216018	3807618718	0.04	40.23	97.58	93.56
TAMB_21	28733362	4338737662	0	39.45	97.5	93.24
TAMB_22	31648964	4778993564	0	40.15	97.36	92.99
TAMB_23	31957652	4825605452	0	40.05	97.38	92.96
TAMB_24	35169120	5310537120	0	39.31	97.53	93.27
TAMB_25	35151466	5307871366	0	40.09	97.49	93.27
TAMB_26	32738092	4943451892	0	39.89	97.49	93.28
TAMB_27	35537168	5366112368	0	40.26	97.22	92.64
TAMB_28	34306896	5180341296	0	40.1	97.33	92.84
TAMB_29	29779154	4496652254	0	39.93	97.31	92.8
TAMB_30	32261556	4871494956	0	40.58	97.31	92.88
TAMB_31	28130386	4247688286	0	40.57	97.4	93.15
TAMB_32	29862114	4509179214	0	39.99	97.42	93.16
TAMB_33	29600874	4469731974	0	40.36	97.37	93
TAMB_34	31678090	4783391590	0	40.2	97.41	93.11
TAMB_35	36111976	5452908376	0	39.42	97.39	92.93
TAMB_36	34208500	5165483500	0	40.25	97.37	93.02
TAMB_37	30012500	4531887500	0	40.27	97.24	92.62
TAMB_38	33125948	5002018148	0	39.73	97.36	92.86
TAMB_39	38675826	5840049726	0	40	97.48	93.23
TAMB_40	31088816	4694411216	0	40.03	97.21	92.49
TAMB_41	36603458	5527122158	0	44.24	97.22	92.77
TAMB_42	27665550	4177498050	0	39.91	97.57	93.48
TAMB_43	26471706	3997227606	0	39.8	97.43	93.07
TAMB_44	27091272	4090782072	0	39.88	97.43	93.05
TAMB_45	29787572	4497923372	0	39.66	97.62	93.61
TAMB_46	29814976	4502061376	0	39.55	97.58	93.51
TAMB_47	29932560	4519816560	0	39.77	97.71	93.88
TAMB_48	29990826	4528614726	0	40.05	97.48	93.33
TAMB_49	28528824	4307852424	0.04	39.83	97.73	93.94
TAMB_50	28288798	4271608498	0.04	39.97	97.57	93.44
TAMO_1	34863530	5264393030	0	39.93	97.44	93.14
TAMO_10	32700194	4937729294	0	39.55	97.42	93.04
TAMO_11	36737728	5547396928	0	39.92	97.47	93.23
TAMO_12	28638092	4324351892	0	39.34	97.51	93.25
TAMO_13	29766622	4494759922	0	39.79	97.42	93.03
TAMO_14	32619620	4925562620	0	40.44	97.38	93.04
TAMO_15	31398124	4741116724	0	39.63	97.27	92.61
TAMO_16	33544560	5065228560	0	39.52	97.29	92.65
TAMO_17	34083648	5146630848	0	39.86	97.41	93.08
TAMO_18	30524316	4609171716	0	39.53	97.39	92.95
TAMO_19	33689910	5087176410	0	40.32	97.39	93.09
TAMO_2	29562542	4463943842	0	39.89	97.46	93.19
TAMO_20	32013380	4834020380	0	40.19	97.46	93.26
TAMO_3	37916632	5725411432	0	40.02	97.53	93.38
TAMO_4	31928660	4821227660	0	39.66	97.23	92.56
TAMO_5	34394404	5193555004	0	39.75	97.46	93.21
TAMO_6	29226584	4413214184	0	39.89	97.35	92.88
TAMO_7	32831206	4957512106	0	39.68	97.48	93.2
TAMO_8	33520090	5061533590	0	40.41	97.41	93.14
TAMO_9	30262468	4569632668	0	39.78	97.4	93.07
TAMO_91	32450822	4900074122	0.04	40.1	97.64	93.77
TAMO_92	33614888	5075848088	0.04	40.31	97.56	93.65
TAMO_93	28782970	4346228470	0.04	40.22	97.53	93.55
TAMO_94	29095378	4393402078	0.04	40.09	97.61	93.71
TAMO_95	26928936	4066269336	0.04	40.17	97.6	93.72
TARW_51	31216436	4713681836	0.04	40.26	97.75	93.99
TARW_52	30739980	4641736980	0.04	39.83	97.73	93.91
TARW_53	32026166	4835951066	0.04	40.41	97.8	94.15
TARW_54	31035304	4686330904	0.04	40.13	97.7	93.88
TARW_55	29541746	4460803646	0.03	40.16	97.79	94.17
TARW_56	29209472	4410630272	0.04	40.35	97.74	94.01
TARW_57	28344038	4279949738	0.03	40.09	97.91	94.52
TARW_58	27496768	4152011968	0.04	40.15	97.73	93.96
TARW_59	31483940	4754074940	0.04	40.06	97.79	94.1
TARW_60	31414526	4743593426	0.03	39.43	97.98	94.59
TARW_61	27175652	4103523452	0.04	39.72	97.67	93.74
TARW_62	29650936	4477291336	0.04	39.4	97.73	93.87
TARW_63	33216462	5015685762	0.04	39.94	97.71	93.87
TARW_64	29888440	4513154440	0.04	40.91	97.55	93.58
TARW_65	31291536	4725021936	0.03	40.19	97.89	94.39
TARW_66	29679208	4481560408	0.04	40.51	97.65	93.82
TARW_67	27076382	4088533682	0.04	39.65	97.79	94.05
TARW_68	30263618	4569806318	0.04	40.2	97.67	93.78
TARW_69	27086888	4090120088	0.04	39.99	97.73	93.92
TARW_70	26950008	4069451208	0.04	41.04	97.69	93.88
