# Supplementary material for: Genomic Diversity of Avocado in the Morogoro Region and Southern Highlands of Tanzania
Source: Int J Mol Sci. 2026 Mar 28;27(7):3083. doi: 10.3390/ijms27073083 (PMC13073940; doi:10.3390/ijms27073083)
Supplement: Supplementary file 1 [file ijms-27-03083-s001.zip › TableS3_Quality.xlsx]

## Sheet: table2
Sample	HQ_Reads	HQ_Reads(%)	HQ_Data(bp)	HQ_Data(%)	Sequence_Depth
TAIR_71	26021094	0.968	3877802326	0.9554	4.25
TAIR_72	27379122	0.9712	4079477191	0.9584	4.47
TAIR_73	25217016	0.9663	3754927285	0.9529	4.11
TAIR_74	29843246	0.9636	4443557215	0.9502	4.87
TAIR_75	29062112	0.9701	4333603054	0.958	4.75
TAIR_76	31378860	0.9679	4672364909	0.9544	5.12
TAIR_77	28565544	0.9704	4257543572	0.9578	4.66
TAIR_78	31288666	0.9645	4655860691	0.9504	5.1
TAIR_79	26957360	0.9692	4015449904	0.9561	4.4
TAIR_80	25951762	0.9664	3866686641	0.9536	4.24
TAIR_81	28396694	0.9531	4237954903	0.942	4.64
TAIR_82	26246724	0.9644	3907508189	0.9509	4.28
TAIR_83	27124738	0.9668	4038507798	0.9533	4.42
TAIR_84	26026748	0.9647	3876032015	0.9515	4.25
TAIR_85	28022020	0.9652	4174434744	0.9523	4.57
TAIR_86	28256466	0.9661	4211640925	0.9537	4.61
TAIR_87	27643346	0.964	4117756927	0.951	4.51
TAIR_88	28508204	0.9631	4244394307	0.9496	4.65
TAIR_89	25951556	0.9661	3866250937	0.9532	4.23
TAIR_90	24289142	0.9632	3619002278	0.9505	3.96
TAMB_21	27871178	0.97	4144172821	0.9552	4.54
TAMB_22	30546346	0.9652	4541344193	0.9503	4.97
TAMB_23	30927980	0.9678	4600615534	0.9534	5.04
TAMB_24	34149742	0.971	5079734163	0.9565	5.56
TAMB_25	34071618	0.9693	5067115654	0.9546	5.55
TAMB_26	31715538	0.9688	4717441230	0.9543	5.17
TAMB_27	34196770	0.9623	5082513777	0.9472	5.57
TAMB_28	33116100	0.9653	4924811929	0.9507	5.39
TAMB_29	28746732	0.9653	4275535771	0.9508	4.68
TAMB_30	31076404	0.9633	4618945528	0.9482	5.06
TAMB_31	27168430	0.9658	4039336605	0.9509	4.42
TAMB_32	28853830	0.9662	4291454669	0.9517	4.7
TAMB_33	28579754	0.9655	4250678986	0.951	4.66
TAMB_34	30630100	0.9669	4556018352	0.9525	4.99
TAMB_35	34956740	0.968	5202218287	0.954	5.7
TAMB_36	33027702	0.9655	4911938682	0.9509	5.38
TAMB_37	28902090	0.963	4298103668	0.9484	4.71
TAMB_38	32013498	0.9664	4764076853	0.9524	5.22
TAMB_39	37456290	0.9685	5570389269	0.9538	6.1
TAMB_40	29983248	0.9644	4457278387	0.9495	4.88
TAMB_41	35281036	0.9639	5236445876	0.9474	5.74
TAMB_42	26852104	0.9706	3993059857	0.9558	4.37
TAMB_43	25633652	0.9683	3812945758	0.9539	4.18
TAMB_44	26214576	0.9676	3899473588	0.9532	4.27
TAMB_45	28835848	0.968	4294337371	0.9547	4.7
TAMB_46	28850584	0.9677	4297028645	0.9545	4.71
TAMB_47	29002862	0.9689	4322011330	0.9562	4.73
TAMB_48	28930208	0.9646	4307441551	0.9512	4.72
TAMB_49	27639358	0.9688	4117964928	0.9559	4.51
TAMB_50	27325914	0.966	4069293517	0.9526	4.46
TAMO_10	31667208	0.9684	4705405034	0.9529	5.15
TAMO_11	35535642	0.9673	5286415707	0.953	5.79
TAMO_12	27801336	0.9708	4136473574	0.9566	4.53
TAMO_13	28820148	0.9682	4288241455	0.9541	4.7
TAMO_14	31483500	0.9652	4683236524	0.9508	5.13
TAMO_15	30346190	0.9665	4513155713	0.9519	4.94
TAMO_16	32439554	0.9671	4822826718	0.9521	5.28
TAMO_17	32968522	0.9673	4903488250	0.9528	5.37
TAMO_18	29531942	0.9675	4391551319	0.9528	4.81
TAMO_19	32525712	0.9654	4835240809	0.9505	5.3
TAMO_1	33736706	0.9677	5017605932	0.9531	5.5
TAMO_20	30965818	0.9673	4601991667	0.952	5.04
TAMO_2	28635874	0.9687	4258511073	0.954	4.66
TAMO_3	36740924	0.969	5468453062	0.9551	5.99
TAMO_4	30810858	0.965	4580708126	0.9501	5.02
TAMO_5	33299832	0.9682	4951559601	0.9534	5.42
TAMO_6	28249798	0.9666	4200183774	0.9517	4.6
TAMO_7	31831180	0.9695	4734489645	0.955	5.19
TAMO_8	32370124	0.9657	4812599470	0.9508	5.27
TAMO_91	31322510	0.9652	4665138454	0.9521	5.11
TAMO_92	32321292	0.9615	4811285221	0.9479	5.27
TAMO_93	27690948	0.9621	4122606301	0.9485	4.52
TAMO_94	28046282	0.9639	4176383805	0.9506	4.57
TAMO_95	25933238	0.963	3860136864	0.9493	4.23
TAMO_9	29268860	0.9672	4351424351	0.9522	4.77
TARW_51	30239430	0.9687	4506182957	0.956	4.94
TARW_52	29784738	0.9689	4436099100	0.9557	4.86
TARW_53	31058328	0.9698	4625635844	0.9565	5.07
TARW_54	30033462	0.9677	4470710826	0.954	4.9
TARW_55	28567144	0.967	4256447307	0.9542	4.66
TARW_56	28270612	0.9679	4208666200	0.9542	4.61
TARW_57	27406548	0.9669	4088401278	0.9552	4.48
TARW_58	26611684	0.9678	3965543895	0.9551	4.34
TARW_59	30534768	0.9699	4551094467	0.9573	4.99
TARW_60	30437382	0.9689	4545346247	0.9582	4.98
TARW_61	26334958	0.9691	3921579878	0.9557	4.3
TARW_62	28696572	0.9678	4276750593	0.9552	4.68
TARW_63	32173152	0.9686	4792670835	0.9555	5.25
TARW_64	28779068	0.9629	4282531716	0.9489	4.69
TARW_65	30316962	0.9689	4518625858	0.9563	4.95
TARW_66	28627588	0.9646	4264074138	0.9515	4.67
TARW_67	26283658	0.9707	3915514068	0.9577	4.29
TARW_68	29251598	0.9666	4355585326	0.9531	4.77
TARW_69	26238182	0.9687	3908375125	0.9556	4.28
TARW_70	26045176	0.9664	3880193415	0.9535	4.25
