# Supplementary material for: Genomic Diversity of Avocado in the Morogoro Region and Southern Highlands of Tanzania
Source: Int J Mol Sci. 2026 Mar 28;27(7):3083. doi: 10.3390/ijms27073083 (PMC13073940; doi:10.3390/ijms27073083)
Supplement: Supplementary file 1 [file ijms-27-03083-s001.zip › TableS4_Mapping.xls]

Sample	Total reads	Mapped reads	Mapping rate	Dup.nums	Dup.rate
TAIR_71	26 021 094	25 399 108	97,61%	3 347 588	12,86%
TAIR_72	27 379 122	27 257 430	99,56%	4 297 318	15,70%
TAIR_73	25 217 016	25 156 167	99,76%	3 350 908	13,29%
TAIR_74	29 843 246	29 456 208	98,70%	4 874 265	16,33%
TAIR_75	29 062 112	28 923 338	99,52%	3 622 781	12,47%
TAIR_76	31 378 860	31 233 050	99,54%	4 739 411	15,10%
TAIR_77	28 565 544	28 434 339	99,54%	3 406 678	11,93%
TAIR_78	31 288 666	31 100 909	99,40%	4 317 253	13,80%
TAIR_79	26 957 360	26 170 840	97,08%	3 619 129	13,43%
TAIR_80	25 951 762	25 818 465	99,49%	3 642 379	14,04%
TAIR_81	28 396 694	28 258 703	99,51%	4 282 288	15,08%
TAIR_82	26 246 724	26 104 925	99,46%	3 738 412	14,24%
TAIR_83	27 124 738	26 969 107	99,43%	3 713 718	13,69%
TAIR_84	26 026 748	25 916 933	99,58%	3 067 514	11,79%
TAIR_85	28 022 020	27 903 356	99,58%	3 972 802	14,18%
TAIR_86	28 256 466	28 137 242	99,58%	3 848 556	13,62%
TAIR_87	27 643 346	27 479 037	99,41%	3 938 253	14,25%
TAIR_88	28 508 204	28 391 968	99,59%	4 657 547	16,34%
TAIR_89	25 951 556	25 826 208	99,52%	3 630 299	13,99%
TAIR_90	24 289 142	24 194 292	99,61%	3 168 825	13,05%
TAMB_21	27 871 178	27 768 093	99,63%	3 732 890	13,39%
TAMB_22	30 546 346	30 416 999	99,58%	3 932 002	12,87%
TAMB_23	30 927 980	30 786 483	99,54%	3 831 315	12,39%
TAMB_24	34 149 742	33 940 283	99,39%	4 261 778	12,48%
TAMB_25	34 071 618	33 945 625	99,63%	4 173 158	12,25%
TAMB_26	31 715 538	31 518 516	99,38%	3 742 405	11,80%
TAMB_27	34 196 770	34 030 166	99,51%	5 156 278	15,08%
TAMB_28	33 116 100	32 934 522	99,45%	3 693 540	11,15%
TAMB_29	28 746 732	28 609 838	99,52%	3 389 719	11,79%
TAMB_30	31 076 404	31 018 890	99,81%	3 761 360	12,10%
TAMB_31	27 168 430	27 050 919	99,57%	3 456 859	12,72%
TAMB_32	28 853 830	28 729 641	99,57%	3 707 171	12,85%
TAMB_33	28 579 754	28 464 259	99,60%	3 365 845	11,78%
TAMB_34	30 630 100	30 456 786	99,43%	3 369 356	11,00%
TAMB_35	34 956 740	34 780 914	99,50%	4 733 147	13,54%
TAMB_36	33 027 702	32 856 604	99,48%	4 121 169	12,48%
TAMB_37	28 902 090	28 728 978	99,40%	3 253 751	11,26%
TAMB_38	32 013 498	31 829 735	99,43%	4 608 165	14,39%
TAMB_39	37 456 290	37 278 122	99,52%	4 380 442	11,69%
TAMB_40	29 983 248	29 791 435	99,36%	4 094 351	13,66%
TAMB_41	35 281 036	34 862 742	98,81%	3 729 958	10,57%
TAMB_42	26 852 104	26 710 236	99,47%	3 127 078	11,65%
TAMB_43	25 633 652	25 519 326	99,55%	2 865 732	11,18%
TAMB_44	26 214 576	26 075 114	99,47%	3 311 386	12,63%
TAMB_45	28 835 848	28 721 291	99,60%	3 568 105	12,37%
TAMB_46	28 850 584	28 694 748	99,46%	3 686 122	12,78%
TAMB_47	29 002 862	28 868 911	99,54%	3 860 815	13,31%
TAMB_48	28 930 208	28 790 355	99,52%	3 464 177	11,97%
TAMB_49	27 639 358	27 505 634	99,52%	3 759 064	13,60%
TAMB_50	27 325 914	27 183 024	99,48%	4 233 833	15,49%
TAMO_1	33 736 706	33 159 889	98,29%	4 089 410	12,12%
TAMO_10	31 667 208	31 538 489	99,59%	3 947 784	12,47%
TAMO_11	35 535 642	35 348 543	99,47%	4 366 644	12,29%
TAMO_12	27 801 336	27 675 675	99,55%	3 757 791	13,52%
TAMO_13	28 820 148	28 678 142	99,51%	3 288 066	11,41%
TAMO_14	31 483 500	31 264 563	99,30%	3 604 275	11,45%
TAMO_15	30 346 190	30 195 725	99,50%	3 661 367	12,07%
TAMO_16	32 439 554	32 248 096	99,41%	4 459 550	13,75%
TAMO_17	32 968 522	32 837 848	99,60%	4 285 019	13,00%
TAMO_18	29 531 942	29 394 657	99,54%	3 541 459	11,99%
TAMO_19	32 525 712	32 392 833	99,59%	3 919 377	12,05%
TAMO_2	28 635 874	28 192 496	98,45%	3 268 773	11,41%
TAMO_20	30 965 818	30 806 378	99,49%	3 371 838	10,89%
TAMO_3	36 740 924	36 452 546	99,22%	3 864 275	10,52%
TAMO_4	30 810 858	30 618 937	99,38%	4 645 756	15,08%
TAMO_5	33 299 832	33 111 625	99,43%	4 166 630	12,51%
TAMO_6	28 249 798	28 120 416	99,54%	3 175 779	11,24%
TAMO_7	31 831 180	31 691 127	99,56%	3 843 567	12,07%
TAMO_8	32 370 124	32 205 246	99,49%	3 886 123	12,01%
TAMO_9	29 268 860	29 118 440	99,49%	3 383 488	11,56%
TAMO_91	31 322 510	31 114 049	99,33%	4 240 508	13,54%
TAMO_92	32 321 292	32 150 407	99,47%	4 656 442	14,41%
TAMO_93	27 690 948	27 511 663	99,35%	3 761 185	13,58%
TAMO_94	28 046 282	27 891 933	99,45%	3 712 507	13,24%
TAMO_95	25 933 238	25 718 072	99,17%	3 623 452	13,97%
TARW_51	30 239 430	30 039 245	99,34%	4 442 043	14,69%
TARW_52	29 784 738	29 680 222	99,65%	4 221 465	14,17%
TARW_53	31 058 328	30 936 446	99,61%	4 253 338	13,69%
TARW_54	30 033 462	29 955 077	99,74%	4 341 668	14,46%
TARW_55	28 567 144	28 446 208	99,58%	3 750 825	13,13%
TARW_56	28 270 612	28 196 003	99,74%	3 841 963	13,59%
TARW_57	27 406 548	27 254 896	99,45%	3 367 393	12,29%
TARW_58	26 611 684	26 472 393	99,48%	3 938 535	14,80%
TARW_59	30 534 768	30 352 621	99,40%	3 946 435	12,92%
TARW_60	30 437 382	30 297 235	99,54%	4 863 657	15,98%
TARW_61	26 334 958	26 216 999	99,55%	3 892 525	14,78%
TARW_62	28 696 572	28 570 185	99,56%	4 606 621	16,05%
TARW_63	32 173 152	32 032 096	99,56%	4 314 583	13,41%
TARW_64	28 779 068	28 600 438	99,38%	4 117 080	14,31%
TARW_65	30 316 962	30 177 560	99,54%	3 714 332	12,25%
TARW_66	28 627 588	28 414 286	99,25%	3 787 738	13,23%
TARW_67	26 283 658	25 960 522	98,77%	3 519 340	13,39%
TARW_68	29 251 598	29 094 057	99,46%	3 841 288	13,13%
TARW_69	26 238 182	26 159 125	99,70%	3 638 518	13,87%
TARW_70	26 045 176	24 460 029	93,91%	3 665 105	14,07%
