# Supplementary material for: Genomic Diversity of Avocado in the Morogoro Region and Southern Highlands of Tanzania
Source: Int J Mol Sci. 2026 Mar 28;27(7):3083. doi: 10.3390/ijms27073083 (PMC13073940; doi:10.3390/ijms27073083)
Supplement: Supplementary file 1 [file ijms-27-03083-s001.zip › TableS5_Depth.xls]

Sample	Coverage>=1(%)	Coverage>=4(%)	Coverage>=10(%)	Coverage>=20(%)
TAIR_71	79,10%	38,70%	3,78%	1,07%
TAIR_72	83,27%	43,54%	3,89%	0,73%
TAIR_73	82,87%	40,04%	3,28%	0,79%
TAIR_74	81,64%	43,60%	4,63%	1,26%
TAIR_75	81,67%	48,07%	5,35%	1,01%
TAIR_76	82,98%	49,30%	5,67%	1,14%
TAIR_77	81,06%	47,14%	5,14%	1,03%
TAIR_78	82,79%	49,75%	6,02%	1,16%
TAIR_79	80,87%	41,73%	4,03%	0,88%
TAIR_80	79,83%	39,10%	3,79%	1,02%
TAIR_81	80,43%	43,15%	5,10%	1,06%
TAIR_82	79,96%	40,63%	3,86%	0,92%
TAIR_83	80,84%	42,76%	4,26%	0,91%
TAIR_84	82,45%	39,33%	3,52%	1,03%
TAIR_85	81,12%	44,30%	4,47%	1,01%
TAIR_86	83,31%	42,86%	4,02%	1,08%
TAIR_87	80,23%	42,36%	4,41%	1,14%
TAIR_88	80,24%	41,78%	4,19%	1,14%
TAIR_89	79,16%	38,63%	3,78%	1,11%
TAIR_90	79,09%	33,02%	2,90%	1,10%
TAMB_21	80,59%	42,89%	4,44%	1,12%
TAMB_22	83,31%	48,98%	5,69%	1,08%
TAMB_23	82,59%	49,54%	5,93%	1,23%
TAMB_24	84,21%	56,23%	8,15%	1,28%
TAMB_25	83,38%	53,98%	7,69%	1,44%
TAMB_26	82,50%	50,52%	6,28%	1,28%
TAMB_27	83,72%	52,74%	6,70%	1,31%
TAMB_28	82,23%	51,83%	6,85%	1,55%
TAMB_29	81,94%	46,86%	5,13%	1,05%
TAMB_30	88,61%	50,99%	5,43%	0,93%
TAMB_31	80,49%	42,26%	4,50%	1,02%
TAMB_32	81,97%	46,48%	5,00%	1,04%
TAMB_33	81,87%	45,29%	4,91%	1,10%
TAMB_34	83,58%	49,97%	5,88%	1,12%
TAMB_35	83,77%	56,81%	8,06%	1,29%
TAMB_36	83,06%	52,39%	6,93%	1,35%
TAMB_37	82,08%	45,50%	4,77%	1,21%
TAMB_38	82,80%	50,71%	5,99%	1,30%
TAMB_39	83,88%	58,66%	9,89%	1,71%
TAMB_40	82,42%	46,97%	4,97%	1,06%
TAMB_41	76,67%	36,03%	6,79%	2,18%
TAMB_42	80,22%	41,75%	4,33%	1,08%
TAMB_43	80,46%	41,23%	3,91%	0,91%
TAMB_44	80,15%	40,43%	3,89%	1,01%
TAMB_45	82,26%	47,68%	5,11%	0,99%
TAMB_46	80,96%	46,40%	5,11%	1,20%
TAMB_47	82,25%	46,38%	4,82%	1,06%
TAMB_48	82,35%	47,37%	5,06%	1,02%
TAMB_49	81,94%	44,34%	4,26%	0,90%
TAMB_50	81,58%	41,90%	3,78%	0,90%
TAMO_1	82,43%	53,74%	7,55%	1,36%
TAMO_10	82,07%	51,77%	6,64%	1,23%
TAMO_11	81,71%	55,42%	8,39%	1,63%
TAMO_12	81,18%	44,03%	4,50%	1,04%
TAMO_13	81,08%	46,34%	4,98%	1,20%
TAMO_14	81,19%	47,87%	5,68%	1,45%
TAMO_15	81,79%	49,13%	5,60%	1,23%
TAMO_16	82,01%	51,43%	6,34%	1,26%
TAMO_17	82,32%	53,49%	7,19%	1,27%
TAMO_18	82,48%	48,47%	5,37%	1,08%
TAMO_19	80,88%	50,43%	6,74%	1,43%
TAMO_2	81,55%	46,95%	5,14%	1,02%
TAMO_20	80,40%	49,27%	6,37%	1,40%
TAMO_3	82,63%	57,67%	9,95%	1,79%
TAMO_4	80,76%	47,83%	5,27%	1,22%
TAMO_5	80,95%	54,40%	7,68%	1,28%
TAMO_6	80,03%	44,09%	4,85%	1,34%
TAMO_7	81,52%	51,03%	6,44%	1,39%
TAMO_8	80,81%	50,69%	6,73%	1,42%
TAMO_9	80,81%	47,63%	5,50%	1,18%
TAMO_91	81,40%	48,26%	5,63%	1,28%
TAMO_92	81,09%	48,88%	5,99%	1,38%
TAMO_93	81,06%	42,85%	4,22%	1,02%
TAMO_94	80,77%	42,31%	4,43%	1,19%
TAMO_95	79,63%	37,07%	3,52%	1,08%
TARW_51	80,69%	46,05%	5,22%	1,26%
TARW_52	82,22%	47,03%	5,17%	1,11%
TARW_53	81,78%	46,88%	5,74%	1,36%
TARW_54	82,04%	46,18%	5,17%	1,19%
TARW_55	80,98%	45,45%	5,06%	1,03%
TARW_56	81,19%	41,67%	4,35%	1,23%
TARW_57	81,33%	44,33%	4,41%	0,93%
TARW_58	81,16%	39,89%	3,68%	0,94%
TARW_59	82,36%	48,49%	5,63%	1,16%
TARW_60	82,14%	48,43%	5,29%	1,04%
TARW_61	83,13%	41,48%	3,47%	0,76%
TARW_62	81,45%	45,12%	4,55%	0,96%
TARW_63	82,56%	50,84%	6,50%	1,36%
TARW_64	83,80%	43,88%	4,32%	0,91%
TARW_65	86,45%	49,05%	5,11%	1,04%
TARW_66	82,49%	45,22%	4,91%	0,99%
TARW_67	81,03%	41,13%	3,98%	0,91%
TARW_68	81,89%	45,08%	4,96%	1,21%
TARW_69	80,73%	39,78%	3,81%	1,00%
TARW_70	80,70%	36,56%	3,11%	0,80%
