# Supplementary material for: Genomic Diversity of Avocado in the Morogoro Region and Southern Highlands of Tanzania
Source: Int J Mol Sci. 2026 Mar 28;27(7):3083. doi: 10.3390/ijms27073083 (PMC13073940; doi:10.3390/ijms27073083)
Supplement: Supplementary file 1 [file ijms-27-03083-s001.zip › TableS6_Calling.xls]

Sample	HOM_REF	HET	UNKNOWN	HOM_ALT	Ts	Tv	Ts/Tv
TAIR_71	47 086 874	1 737 167	10 111 669	5 375 251	4 752 166	2 164 231	2,1958
TAIR_72	48 867 993	3 200 770	8 353 490	3 888 708	4 698 351	2 193 358	2,1421
TAIR_73	49 260 810	2 686 107	8 790 076	3 573 968	4 176 593	1 911 642	2,1848
TAIR_74	47 554 693	2 879 666	8 989 692	4 886 910	5 177 661	2 374 061	2,1809
TAIR_75	48 382 300	2 777 943	7 936 858	5 213 860	5 327 066	2 440 671	2,1826
TAIR_76	49 123 441	3 151 548	7 318 644	4 717 328	5 230 566	2 415 304	2,1656
TAIR_77	49 001 775	1 555 046	8 016 293	5 737 847	4 861 318	2 221 583	2,1882
TAIR_78	48 804 843	3 267 708	7 367 440	4 870 970	5 423 258	2 486 940	2,1807
TAIR_79	47 344 542	2 820 065	9 436 028	4 710 326	4 992 325	2 327 519	2,1449
TAIR_80	47 121 708	2 161 396	9 962 676	5 065 181	4 824 588	2 201 464	2,1915
TAIR_81	47 575 800	2 153 196	9 326 612	5 255 353	4 940 816	2 256 156	2,1899
TAIR_82	47 584 498	1 935 240	9 487 276	5 303 947	4 838 981	2 200 404	2,1991
TAIR_83	47 769 988	2 305 599	9 033 128	5 202 246	5 013 142	2 284 184	2,1947
TAIR_84	48 482 493	2 402 604	9 290 470	4 135 394	4 351 242	2 006 511	2,1686
TAIR_85	48 287 600	2 217 691	8 510 875	5 294 795	5 017 100	2 287 522	2,1932
TAIR_86	48 756 971	3 204 190	8 557 180	3 792 620	4 621 770	2 176 592	2,1234
TAIR_87	47 885 233	1 676 575	9 227 329	5 521 824	4 808 813	2 190 026	2,1958
TAIR_88	47 744 211	1 533 377	9 418 341	5 615 032	4 766 517	2 181 869	2,1846
TAIR_89	47 270 789	1 411 885	10 120 433	5 507 854	4 619 114	2 107 960	2,1913
TAIR_90	46 925 563	1 897 851	11 211 834	4 275 713	4 109 626	1 893 377	2,1705
TAMB_21	47 302 758	2 624 493	9 454 986	4 928 724	5 023 021	2 325 700	2,1598
TAMB_22	48 548 398	3 716 019	7 488 902	4 557 642	5 499 272	2 541 372	2,1639
TAMB_23	48 456 870	2 953 916	7 633 241	5 266 934	5 487 000	2 506 152	2,1894
TAMB_24	49 207 658	3 772 925	6 284 836	5 045 542	5 868 588	2 706 350	2,1685
TAMB_25	48 822 263	3 273 793	6 848 985	5 365 920	5 762 464	2 634 467	2,1873
TAMB_26	48 818 725	2 667 497	7 411 170	5 413 569	5 382 287	2 470 090	2,179
TAMB_27	48 825 194	3 845 784	6 867 805	4 772 178	5 727 170	2 647 899	2,1629
TAMB_28	48 889 174	2 526 704	7 189 023	5 706 060	5 508 576	2 495 534	2,2074
TAMB_29	48 184 032	2 979 936	8 001 854	5 145 139	5 418 852	2 479 719	2,1853
TAMB_30	52 146 424	4 078 594	5 663 335	2 422 608	4 357 827	1 959 780	2,2236
TAMB_31	47 699 501	2 106 167	9 164 804	5 340 489	4 987 979	2 250 922	2,216
TAMB_32	48 535 154	2 608 765	8 065 225	5 101 817	5 138 026	2 357 346	2,1796
TAMB_33	48 221 914	2 711 639	8 335 928	5 041 480	5 177 915	2 357 562	2,1963
TAMB_34	48 939 925	3 390 733	7 266 067	4 714 236	5 389 821	2 484 361	2,1695
TAMB_35	49 089 109	3 792 805	6 340 182	5 088 865	5 898 966	2 732 235	2,159
TAMB_36	48 666 682	3 462 009	7 048 624	5 133 646	5 725 691	2 626 662	2,1798
TAMB_37	48 391 899	2 993 370	8 361 652	4 564 040	5 005 320	2 337 750	2,1411
TAMB_38	48 754 212	3 112 775	7 311 163	5 132 811	5 489 946	2 524 386	2,1748
TAMB_39	49 386 661	3 474 964	5 961 404	5 487 932	5 988 757	2 719 521	2,2021
TAMB_40	48 480 943	2 610 755	8 048 597	5 170 666	5 192 159	2 372 889	2,1881
TAMB_41	44 203 070	1 966 082	13 714 151	4 427 658	4 331 886	1 884 010	2,2993
TAMB_42	47 772 586	2 086 845	9 312 661	5 138 869	4 831 876	2 194 640	2,2017
TAMB_43	47 567 591	2 094 094	9 426 518	5 222 758	4 873 330	2 239 929	2,1757
TAMB_44	47 543 788	1 910 307	9 579 594	5 277 272	4 808 118	2 183 091	2,2024
TAMB_45	48 504 846	3 217 143	7 777 032	4 811 940	5 353 026	2 452 610	2,1826
TAMB_46	48 136 443	2 159 986	8 398 553	5 615 979	5 189 277	2 369 959	2,1896
TAMB_47	48 848 451	2 670 091	7 926 526	4 865 893	5 029 151	2 297 765	2,1887
TAMB_48	48 634 901	2 798 298	7 860 670	5 017 092	5 208 175	2 387 049	2,1818
TAMB_49	48 424 463	2 938 581	8 425 612	4 522 305	4 951 124	2 300 428	2,1523
TAMB_50	48 264 937	2 502 049	8 849 071	4 694 904	4 792 378	2 204 353	2,1741
TAMO_1	48 614 554	2 827 613	7 139 842	5 728 952	5 703 196	2 613 848	2,1819
TAMO_10	48 807 609	2 400 029	7 386 815	5 716 508	5 427 243	2 463 887	2,2027
TAMO_11	48 918 488	2 334 396	6 797 486	6 260 591	5 757 785	2 594 073	2,2196
TAMO_12	48 050 335	2 211 189	8 908 995	5 140 442	4 892 145	2 258 295	2,1663
TAMO_13	48 327 586	2 031 048	8 299 242	5 653 085	5 131 981	2 338 336	2,1947
TAMO_14	48 530 229	1 669 908	8 055 685	6 055 139	5 161 097	2 342 722	2,203
TAMO_15	48 579 240	2 313 589	7 836 782	5 581 350	5 267 550	2 406 654	2,1887
TAMO_16	48 829 571	2 175 779	7 432 431	5 873 180	5 376 891	2 447 505	2,1969
TAMO_17	48 985 886	2 660 887	6 911 527	5 752 661	5 626 028	2 548 785	2,2073
TAMO_18	48 878 206	2 530 725	7 670 936	5 231 094	5 172 344	2 373 808	2,1789
TAMO_19	48 514 195	1 958 518	7 667 253	6 170 995	5 446 212	2 453 571	2,2197
TAMO_2	48 080 791	2 610 942	8 274 935	5 344 293	5 310 023	2 426 337	2,1885
TAMO_20	48 367 558	1 897 979	7 967 532	6 077 892	5 344 197	2 407 702	2,2196
TAMO_3	48 623 894	3 317 380	6 580 915	5 788 772	6 070 629	2 775 757	2,187
TAMO_4	48 327 321	1 507 096	8 266 250	6 210 294	5 152 561	2 348 247	2,1942
TAMO_5	49 211 837	904 364	7 257 317	6 937 443	5 243 157	2 369 616	2,2127
TAMO_6	47 965 558	1 584 229	8 839 708	5 921 466	5 019 371	2 277 163	2,2042
TAMO_7	48 557 762	2 296 347	7 538 325	5 918 527	5 493 457	2 492 467	2,204
TAMO_8	48 782 726	1 370 906	7 645 157	6 512 172	5 280 780	2 373 350	2,225
TAMO_9	48 298 171	2 065 090	8 166 037	5 781 663	5 248 227	2 381 154	2,2041
TAMO_91	48 351 298	2 443 847	7 980 734	5 535 082	5 328 996	2 428 304	2,1945
TAMO_92	48 366 064	2 340 950	7 972 590	5 631 357	5 324 113	2 423 773	2,1966
TAMO_93	47 749 660	2 571 458	9 010 568	4 979 275	5 029 954	2 313 106	2,1745
TAMO_94	47 411 842	2 562 677	9 362 731	4 973 711	5 016 883	2 310 470	2,1714
TAMO_95	46 685 987	2 144 888	10 707 044	4 773 042	4 598 692	2 128 654	2,1604
TARW_51	48 640 034	1 629 894	8 172 989	5 868 044	5 013 933	2 268 305	2,2104
TARW_52	48 285 870	3 108 955	8 036 367	4 879 769	5 313 682	2 449 971	2,1689
TARW_53	48 388 037	2 347 613	8 138 643	5 436 668	5 208 394	2 356 749	2,21
TARW_54	48 533 790	2 549 330	8 163 443	5 064 398	5 095 895	2 304 653	2,2111
TARW_55	48 491 172	1 955 022	8 288 761	5 576 006	5 036 717	2 279 766	2,2093
TARW_56	48 227 163	2 390 027	9 035 012	4 658 759	4 708 149	2 142 484	2,1975
TARW_57	48 032 722	2 744 382	8 559 483	4 974 374	5 136 994	2 361 922	2,1749
TARW_58	48 046 974	2 286 721	9 358 551	4 618 715	4 609 082	2 103 986	2,1906
TARW_59	48 301 141	3 253 900	7 802 199	4 953 721	5 456 838	2 518 795	2,1664
TARW_60	48 209 530	2 544 455	8 123 429	5 433 547	5 308 017	2 445 749	2,1703
TARW_61	48 693 750	2 378 257	9 020 484	4 218 470	4 382 560	2 027 918	2,1611
TARW_62	47 762 861	3 017 119	8 597 540	4 933 441	5 273 793	2 455 939	2,1474
TARW_63	48 378 326	3 523 409	7 297 978	5 111 248	5 745 051	2 647 055	2,1704
TARW_64	49 078 773	2 607 623	8 372 784	4 251 781	4 584 553	2 077 416	2,2069
TARW_65	50 169 804	3 644 476	7 023 061	3 473 620	4 736 578	2 179 063	2,1737
TARW_66	48 535 038	3 009 023	8 069 971	4 696 929	5 153 094	2 335 827	2,2061
TARW_67	47 943 366	2 476 015	9 316 037	4 575 543	4 685 814	2 169 033	2,1603
TARW_68	48 484 337	2 837 710	8 271 463	4 717 451	5 037 620	2 302 024	2,1883
TARW_69	47 746 751	2 486 843	9 514 658	4 562 709	4 696 816	2 154 129	2,1804
TARW_70	47 603 301	2 377 874	10 148 939	4 180 847	4 366 632	2 010 606	2,1718
