# Supplementary material for: Genomic Diversity of Avocado in the Morogoro Region and Southern Highlands of Tanzania
Source: Int J Mol Sci. 2026 Mar 28;27(7):3083. doi: 10.3390/ijms27073083 (PMC13073940; doi:10.3390/ijms27073083)
Supplement: Supplementary file 1 [file ijms-27-03083-s001.zip › TableS7_PCA.xlsx]

## Sheet: Sheet1
Sample	PC1	PC2	PC3
TAIR_71	-0.0565429	-0.0669877	-0.0119588
TAIR_72	-0.0509407	0.0364218	-0.0614519
TAIR_73	-0.0496171	0.0149023	0.0381185
TAIR_74	-0.054502	-0.0326904	-0.0489125
TAIR_75	-0.057498	-0.0461612	-0.0609144
TAIR_76	-0.0582475	-0.0271469	-0.0939502
TAIR_77	-0.0626988	-0.0613763	-0.086391
TAIR_78	-0.0571625	-0.0291381	-0.0670911
TAIR_79	-0.0559332	-0.000608547	-0.134141
TAIR_80	-0.0524698	-0.0458056	-0.00721638
TAIR_81	-0.0572691	-0.0558214	-0.0490935
TAIR_82	-0.0556306	-0.0644529	-0.0213812
TAIR_83	-0.0559876	-0.0535349	-0.031041
TAIR_84	-0.0537742	-0.00653774	-0.0201345
TAIR_85	-0.0561867	-0.0674177	-0.0190639
TAIR_86	-0.0517493	0.0695089	-0.100714
TAIR_87	-0.0585895	-0.0703969	-0.0129432
TAIR_88	-0.0586981	-0.0728234	-0.0188704
TAIR_89	-0.0556092	-0.0565537	-0.000312612
TAIR_90	-0.0528463	-0.00353096	-0.0266715
TAMB_21	-0.0556376	-0.0457024	-0.0310267
TAMB_22	-0.0569085	0.00983538	-0.119294
TAMB_23	-0.0566456	-0.0554336	-0.0206256
TAMB_24	-0.055712	-0.042207	-0.0237536
TAMB_25	-0.0562239	-0.0487795	-0.0439411
TAMB_26	-0.0580135	-0.0557706	-0.0504043
TAMB_27	-0.0563531	0.00453053	-0.101577
TAMB_28	-0.0582111	-0.0798224	0.00508188
TAMB_29	-0.0558224	-0.0416207	-0.0413921
TAMB_30	-0.0502135	0.0627839	0.00298167
TAMB_31	-0.0565019	-0.0636606	-0.0103148
TAMB_32	-0.0587981	-0.0452141	-0.0728465
TAMB_33	-0.0575518	-0.0440438	-0.0534235
TAMB_34	-0.0576341	-0.00710053	-0.119866
TAMB_35	-0.0583929	-0.0309162	-0.0753099
TAMB_36	-0.0585011	-0.0230369	-0.100511
TAMB_37	-0.0564506	0.0243397	-0.137995
TAMB_38	-0.0583377	-0.0401969	-0.0719343
TAMB_39	-0.0579519	-0.0593227	-0.0271903
TAMB_40	-0.0581204	-0.0531595	-0.0514164
TAMB_41	-0.0564185	-0.0527707	-0.0273368
TAMB_42	-0.0566267	-0.0563956	-0.0355862
TAMB_43	-0.0570219	-0.0333575	-0.0803777
TAMB_44	-0.0575172	-0.0695041	-0.022228
TAMB_45	-0.0580856	-0.0412437	-0.0536432
TAMB_46	-0.0583589	-0.0703	-0.0265552
TAMB_47	-0.0558428	-0.0385763	-0.0186803
TAMB_48	-0.0584143	-0.0291295	-0.0750668
TAMB_49	-0.05642	0.00466613	-0.112571
TAMB_50	-0.0572106	-0.0345579	-0.0674302
TAMO_1	-0.0574674	-0.0640891	-0.0102703
TAMO_10	-0.0570362	-0.0867546	0.00528935
TAMO_11	-0.056935	-0.0985823	0.0474244
TAMO_12	-0.0581523	-0.0699322	-0.0208831
TAMO_13	-0.0587693	-0.0868216	0.00655608
TAMO_14	-0.0572823	-0.0806583	0.00569731
TAMO_15	-0.0580999	-0.076248	-0.0171077
TAMO_16	-0.0577194	-0.0830834	0.00526701
TAMO_17	-0.058035	-0.0788406	-0.0031014
TAMO_18	-0.0579207	-0.0674573	-0.0278091
TAMO_19	-0.0576894	-0.0988383	0.0435539
TAMO_2	-0.0555238	-0.0663821	0.00415273
TAMO_20	-0.0583433	-0.0965278	0.0336375
TAMO_3	-0.0578006	-0.0574208	-0.0237787
TAMO_4	-0.0573715	-0.0937862	0.0468986
TAMO_5	-0.0582344	-0.0977716	0.0481741
TAMO_6	-0.0577565	-0.0945615	0.042932
TAMO_7	-0.0566614	-0.0894071	0.0306256
TAMO_8	-0.0570977	-0.0868047	0.0129473
TAMO_9	-0.056775	-0.0891878	0.0252694
TAMO_91	-0.0561982	-0.0755769	0.0215384
TAMO_92	-0.055368	-0.0761136	0.0243988
TAMO_93	-0.0566286	-0.0596377	-0.0189429
TAMO_94	-0.0552713	-0.0480907	-0.0298931
TAMO_95	-0.0553231	-0.0465156	-0.023756
TARW_51	-0.0587844	-0.0711022	-0.0332404
TARW_52	-0.0546507	-0.0189712	-0.0657341
TARW_53	-0.0595653	-0.0675883	-0.0489882
TARW_54	-0.0551739	-0.0441617	0.00515708
TARW_55	-0.0591372	-0.0582845	-0.0484869
TARW_56	-0.0545093	-0.0261737	-0.0431662
TARW_57	-0.0544546	-0.0370069	-0.0587036
TARW_58	-0.0542401	-0.0300948	-0.00813909
TARW_59	-0.056912	-0.024694	-0.095481
TARW_60	-0.0583697	-0.0553467	-0.0436526
TARW_61	-0.048957	0.0279129	0.00907839
TARW_62	-0.0563959	-0.0312753	-0.0620675
TARW_63	-0.0569766	-0.033154	-0.0637753
TARW_64	-0.0478535	0.0332874	0.0166138
TARW_65	-0.0496332	0.0587594	-0.0343523
TARW_66	-0.0517328	-0.0230501	-0.0497922
TARW_67	-0.0464093	-1.99069e-05	-0.0542216
TARW_68	-0.0504891	-0.0229844	-0.0457993
TARW_69	-0.050246	-0.00916984	-0.0679765
TARW_70	-0.0506347	-0.0034625	-0.0642628
