# Supplementary material for: Genomic Diversity of Avocado in the Morogoro Region and Southern Highlands of Tanzania
Source: Int J Mol Sci. 2026 Mar 28;27(7):3083. doi: 10.3390/ijms27073083 (PMC13073940; doi:10.3390/ijms27073083)
Supplement: Supplementary file 1 [file ijms-27-03083-s001.zip › TableS8_Q.xlsx]

## Sheet: Sheet2
Sample	Ancestry1 (Morogoro)	Ancestry2 (GU)	Ancestry3 (ME)	Ancestry4 (CoCA)	Ancestry5 (WI)	Ancestry6 (S.H.)	Ancestry7 (CoA)
TAIR_71	0.186875	0.00001	0.00001	0.00001	0.129709	0.683376	0.00001
TAIR_72	0.046359	0.227022	0.273794	0.00001	0.020979	0.431826	0.00001
TAIR_73	0.327107	0.319087	0.100442	0.00001	0.232084	0.021259	0.00001
TAIR_74	0.13611	0.00001	0.153092	0.00001	0.056343	0.654424	0.00001
TAIR_75	0.130145	0.00001	0.077435	0.00001	0.00001	0.79238	0.00001
TAIR_76	0.092649	0.00001	0.186502	0.00001	0.00001	0.720809	0.00001
TAIR_77	0.00001	0.00001	0.00001	0.00001	0.00001	0.99994	0.00001
TAIR_78	0.155973	0.00001	0.203047	0.00001	0.070034	0.570915	0.00001
TAIR_79	0.00836	0.00001	0.330756	0.00001	0.00001	0.660845	0.00001
TAIR_80	0.251608	0.00001	0.083326	0.00001	0.165511	0.499524	0.00001
TAIR_81	0.006204	0.00001	0.00001	0.00001	0.051469	0.942287	0.00001
TAIR_82	0.088723	0.000011	0.00001	0.00001	0.040683	0.870553	0.00001
TAIR_83	0.226968	0.00001	0.011932	0.00001	0.00001	0.761059	0.00001
TAIR_84	0.267635	0.198447	0.09521	0.00001	0.00001	0.438679	0.00001
TAIR_85	0.080693	0.00001	0.00001	0.00001	0.128292	0.790974	0.00001
TAIR_86	0.038648	0.176234	0.504834	0.00001	0.070174	0.210091	0.00001
TAIR_87	0.283275	0.00001	0.00001	0.00001	0.045487	0.671198	0.00001
TAIR_88	0.184131	0.00001	0.00001	0.00001	0.100931	0.714897	0.00001
TAIR_89	0.063857	0.000019	0.00001	0.00001	0.236335	0.699759	0.00001
TAIR_90	0.125829	0.148241	0.148655	0.00001	0.083005	0.494251	0.00001
TAMB_21	0.218071	0.00001	0.132729	0.00001	0.159084	0.490086	0.00001
TAMB_22	0.044892	0.00001	0.396224	0.00001	0.01288	0.545974	0.00001
TAMB_23	0.180915	0.00001	0.100107	0.00001	0.210427	0.508521	0.00001
TAMB_24	0.048043	0.00001	0.132349	0.00001	0.314553	0.505025	0.00001
TAMB_25	0.0553	0.000011	0.075934	0.00001	0.080878	0.787857	0.00001
TAMB_26	0.128652	0.000013	0.061033	0.00001	0.048875	0.761406	0.00001
TAMB_27	0.131963	0.00001	0.40872	0.00001	0.147462	0.311825	0.00001
TAMB_28	0.13299	0.000017	0.00001	0.00001	0.23486	0.632104	0.00001
TAMB_29	0.08975	0.00001	0.135816	0.00001	0.185757	0.588647	0.00001
TAMB_30	0.168679	0.46457	0.116962	0.00001	0.000591	0.249177	0.00001
TAMB_31	0.00001	0.00001	0.00001	0.00001	0.225785	0.774165	0.00001
TAMB_32	0.020764	0.00001	0.087924	0.00001	0.00001	0.891272	0.00001
TAMB_33	0.098893	0.00001	0.115541	0.00001	0.050686	0.73485	0.00001
TAMB_34	0.00001	0.00001	0.2578	0.00001	0.00001	0.74215	0.00001
TAMB_35	0.104844	0.00001	0.193711	0.00001	0.072811	0.628604	0.00001
TAMB_36	0.00001	0.00001	0.192942	0.00001	0.00001	0.807008	0.00001
TAMB_37	0.00001	0.00001	0.488095	0.00001	0.07904	0.432824	0.00001
TAMB_38	0.00001	0.00001	0.120526	0.00001	0.051177	0.828256	0.00001
TAMB_39	0.116506	0.00001	0.064973	0.00001	0.170914	0.647577	0.00001
TAMB_40	0.00001	0.00001	0.00001	0.00001	0.00001	0.99994	0.00001
TAMB_41	0.010543	0.00001	0.00001	0.00001	0.00001	0.989407	0.00001
TAMB_42	0.000053	0.00001	0.00001	0.00001	0.00001	0.999897	0.00001
TAMB_43	0.00001	0.00001	0.129356	0.00001	0.00001	0.870594	0.00001
TAMB_44	0.081421	0.00001	0.00001	0.00001	0.04548	0.873058	0.00001
TAMB_45	0.207	0.00001	0.132498	0.00001	0.026437	0.634034	0.00001
TAMB_46	0.038196	0.000016	0.00001	0.00001	0.087175	0.874584	0.00001
TAMB_47	0.10851	0.108617	0.00001	0.00001	0.03075	0.752092	0.00001
TAMB_48	0.049338	0.00001	0.168345	0.00001	0.02475	0.757537	0.00001
TAMB_49	0.00001	0.00001	0.346005	0.00001	0.056459	0.597496	0.00001
TAMB_50	0.004598	0.00001	0.114144	0.00001	0.00001	0.881218	0.00001
TAMO_1	0.64633	0.000011	0.056095	0.00001	0.009024	0.28852	0.00001
TAMO_10	0.813265	0.00001	0.00001	0.000011	0.00001	0.186685	0.00001
TAMO_11	0.99994	0.00001	0.00001	0.00001	0.00001	0.00001	0.00001
TAMO_12	0.62103	0.00001	0.00001	0.00001	0.00001	0.37892	0.00001
TAMO_13	0.820951	0.00001	0.00001	0.00001	0.00001	0.178999	0.00001
TAMO_14	0.74323	0.00001	0.00001	0.00001	0.000012	0.256718	0.00001
TAMO_15	0.658371	0.00001	0.000012	0.000014	0.00001	0.341572	0.00001
TAMO_16	0.99994	0.00001	0.00001	0.00001	0.00001	0.00001	0.00001
TAMO_17	0.800372	0.00001	0.00001	0.00001	0.00001	0.199578	0.00001
TAMO_18	0.513534	0.00001	0.00001	0.00001	0.00001	0.486416	0.00001
TAMO_19	0.99994	0.00001	0.00001	0.00001	0.00001	0.00001	0.00001
TAMO_2	0.580078	0.00001	0.048175	0.00001	0.050575	0.321142	0.00001
TAMO_20	0.999939	0.000011	0.00001	0.00001	0.00001	0.00001	0.00001
TAMO_3	0.457459	0.00001	0.124944	0.00001	0.109827	0.30774	0.00001
TAMO_4	0.99994	0.00001	0.00001	0.00001	0.00001	0.00001	0.00001
TAMO_5	0.99994	0.00001	0.00001	0.00001	0.00001	0.00001	0.00001
TAMO_6	0.99994	0.00001	0.00001	0.00001	0.00001	0.00001	0.00001
TAMO_7	0.892199	0.00001	0.00001	0.00001	0.020294	0.087467	0.00001
TAMO_8	0.999938	0.00001	0.00001	0.00001	0.00001	0.000012	0.00001
TAMO_9	0.99994	0.00001	0.00001	0.00001	0.00001	0.00001	0.00001
TAMO_91	0.937207	0.00001	0.022292	0.00001	0.040461	0.00001	0.00001
TAMO_92	0.860258	0.00001	0.031572	0.00001	0.108129	0.00001	0.00001
TAMO_93	0.775951	0.00001	0.118753	0.00001	0.00001	0.105256	0.00001
TAMO_94	0.563654	0.00001	0.13495	0.00001	0.00001	0.301357	0.00001
TAMO_95	0.656889	0.00001	0.154351	0.00001	0.00001	0.188721	0.00001
TARW_51	0.103836	0.00001	0.00001	0.00001	0.079938	0.816187	0.00001
TARW_52	0.12321	0.031415	0.187523	0.00001	0.011494	0.646337	0.00001
TARW_53	0.203051	0.00001	0.00001	0.00001	0.00001	0.796899	0.00001
TARW_54	0.394768	0.086462	0.05523	0.00001	0.089367	0.374153	0.00001
TARW_55	0.027521	0.00001	0.00001	0.00001	0.037734	0.934704	0.00001
TARW_56	0.068449	0.0772	0.075235	0.00001	0.00001	0.779086	0.00001
TARW_57	0.068327	0.00001	0.090141	0.00001	0.00001	0.841492	0.00001
TARW_58	0.065709	0.132663	0.00001	0.00001	0.120535	0.681063	0.00001
TARW_59	0.066283	0.00001	0.23133	0.00001	0.00001	0.702346	0.00001
TARW_60	0.064815	0.00001	0.00001	0.00001	0.000016	0.935129	0.00001
TARW_61	0.074779	0.39692	0.049557	0.00001	0.067081	0.411643	0.00001
TARW_62	0.335592	0.00001	0.236836	0.00001	0.047679	0.379863	0.00001
TARW_63	0.33539	0.00001	0.233958	0.00001	0.049575	0.381047	0.00001
TARW_64	0.070395	0.427502	0.041638	0.00001	0.070233	0.390213	0.00001
TARW_65	0.160976	0.370339	0.237308	0.00001	0.002094	0.229263	0.00001
TARW_66	0.144659	0.118246	0.070022	0.00001	0.00001	0.667043	0.00001
TARW_67	0.060783	0.18717	0.129719	0.000016	0.000018	0.622284	0.00001
TARW_68	0.00001	0.123723	0.026143	0.00001	0.00001	0.850095	0.00001
TARW_69	0.00001	0.101917	0.124185	0.00001	0.00001	0.773858	0.00001
TARW_70	0.00001	0.118364	0.153821	0.00001	0.00001	0.727776	0.00001
